# Supplementary material for: A Quick Method to Synthesize Extrachromosomal Circular DNA In Vitro
Source: Molecules. 2023 May 22;28(10):4236. doi: 10.3390/molecules28104236 (PMC10220718; doi:10.3390/molecules28104236)
Supplement: Supplementary file 1 [file molecules-28-04236-s001.zip]

Archive with 1 entries (1 files):
- molecules-2308311-supplementary.pdf
